# Supplementary material for: Characteristic of HPV Integration in the Genome and Transcriptome of Cervical Cancer Tissues
Source: Biomed Res Int. 2018 Jun 19;2018:6242173. doi: 10.1155/2018/6242173 (PMC6029443; doi:10.1155/2018/6242173)
Supplement: Supplementary 1 — Table S1: the breakpoints from DNA samples. [file 6242173.f1.xlsx]

## Sheet: Sheet1
Reference	Source of samples	Source of Sequence	Chr	Position	SAMPLE NUMBER	Func.refGene	Gene.refGene
Hu et al. (2015) Nature Genetics	Cervix	DNA-NGS	19	1228413	T4681	UTR3	STK11
Hu et al. (2015) Nature Genetics	Cervix	DNA-NGS	13	109180357	T9958	intergenic	TNFSF13B,MYO16
Hu et al. (2015) Nature Genetics	Cervix	DNA-NGS	3	182115664	T9692	intergenic	LINC01206,FLJ46066
Hu et al. (2015) Nature Genetics	Cervix	DNA-NGS	3	181926011	T9692	intergenic	LINC01206,FLJ46066
Hu et al. (2015) Nature Genetics	Cervix	DNA-NGS	17	46998444	T9523	intronic	UBE2Z
Xu et al. (2013) PLoS One	Cervix	DNA-NGS	23	124850317	T940	intergenic	NONE,NONE
Hu et al. (2015) Nature Genetics	Cervix	DNA-NGS	1	15712716	T9202	intronic	FHAD1
Hu et al. (2015) Nature Genetics	Cervix	DNA-NGS	1	15654478	T9202	intronic	FHAD1
Xu et al. (2013) PLoS One	Cervix	DNA-NGS	2	27869153	T892	intronic	GPN1
Hu et al. (2015) Nature Genetics	Cervix	DNA-NGS	2	200896744	T8914	intergenic	C2orf47,SPATS2L
Hu et al. (2015) Nature Genetics	Cervix	DNA-NGS	15	39360782	T8914	intergenic	C15orf53,C15orf54
Hu et al. (2015) Nature Genetics	Cervix	DNA-NGS	8	128381896	T8742	ncRNA_intronic	CASC21,CASC8
Hu et al. (2015) Nature Genetics	Cervix	DNA-NGS	8	128373346	T8742	ncRNA_intronic	CASC21,CASC8
Hu et al. (2015) Nature Genetics	Cervix	DNA-NGS	23	143949100	T8729	intergenic	NONE,NONE
Xu et al. (2013) PLoS One	Cervix	DNA-NGS	2	206103492	T841	intronic	PARD3B
Xu et al. (2013) PLoS One	Cervix	DNA-NGS	23	24333382	T841	intergenic	NONE,NONE
Xu et al. (2013) PLoS One	Cervix	DNA-NGS	13	74226231	T841	intergenic	LINC00392,KLF12
Xu et al. (2013) PLoS One	Cervix	DNA-NGS	13	73677253	T841	intergenic	KLF5,LINC00392
Hu et al. (2015) Nature Genetics	Cervix	DNA-NGS	4	87136574	T8007	ncRNA_intronic	LOC101929064
Hu et al. (2015) Nature Genetics	Cervix	DNA-NGS	4	87136562	T8007	ncRNA_intronic	LOC101929064
Hu et al. (2015) Nature Genetics	Cervix	DNA-NGS	2	216091452	T7784	intergenic	ABCA12,ATIC
Hu et al. (2015) Nature Genetics	Cervix	DNA-NGS	4	140821344	T7745	intronic	MAML3
Hu et al. (2015) Nature Genetics	Cervix	DNA-NGS	4	140821019	T7745	intronic	MAML3
Hu et al. (2015) Nature Genetics	Cervix	DNA-NGS	2	213795567	T7448	intergenic	MIR4776-2,IKZF2
Hu et al. (2015) Nature Genetics	Cervix	DNA-NGS	2	213759487	T7448	intergenic	ERBB4,MIR4776-2
Hu et al. (2015) Nature Genetics	Cervix	DNA-NGS	7	98294791	T7436	intergenic	NPTX2,TMEM130
Hu et al. (2015) Nature Genetics	Cervix	DNA-NGS	6	138286486	T7436	intergenic	TNFAIP3,PERP
Hu et al. (2015) Nature Genetics	Cervix	DNA-NGS	6	90350740	T7413	ncRNA_intronic	LOC101929057
Hu et al. (2015) Nature Genetics	Cervix	DNA-NGS	6	90350714	T7413	ncRNA_intronic	LOC101929057
Hu et al. (2015) Nature Genetics	Cervix	DNA-NGS	6	90350656	T7413	ncRNA_intronic	LOC101929057
Hu et al. (2015) Nature Genetics	Cervix	DNA-NGS	6	90350635	T7413	ncRNA_intronic	LOC101929057
Hu et al. (2015) Nature Genetics	Cervix	DNA-NGS	3	188953683	T7413	intronic	TPRG1
Hu et al. (2015) Nature Genetics	Cervix	DNA-NGS	2	206458522	T7413	intronic	PARD3B
Hu et al. (2015) Nature Genetics	Cervix	DNA-NGS	2	206458442	T7413	intronic	PARD3B
Hu et al. (2015) Nature Genetics	Cervix	DNA-NGS	2	206446234	T7413	intronic	PARD3B
Hu et al. (2015) Nature Genetics	Cervix	DNA-NGS	2	206446164	T7413	intronic	PARD3B
Hu et al. (2015) Nature Genetics	Cervix	DNA-NGS	23	111842528	T7413	intergenic	NONE,NONE
Hu et al. (2015) Nature Genetics	Cervix	DNA-NGS	4	29420207	T7413	intergenic	MIR4275,PCDH7
Hu et al. (2015) Nature Genetics	Cervix	DNA-NGS	4	29420169	T7413	intergenic	MIR4275,PCDH7
Hu et al. (2015) Nature Genetics	Cervix	DNA-NGS	4	27877012	T7413	intergenic	LOC101929199,MIR4275
Hu et al. (2015) Nature Genetics	Cervix	DNA-NGS	3	189047678	T7413	intergenic	TPRG1,TP63
Hu et al. (2015) Nature Genetics	Cervix	DNA-NGS	7	40061526	T7340	intronic	CDK13
Hu et al. (2015) Nature Genetics	Cervix	DNA-NGS	7	40041141	T7340	intronic	CDK13
Hu et al. (2015) Nature Genetics	Cervix	DNA-NGS	3	147385214	T7340	intergenic	LOC440982,AGTR1
Hu et al. (2015) Nature Genetics	Cervix	DNA-NGS	6	25232282	T7098	intergenic	CMAHP,LOC101928663
Hu et al. (2015) Nature Genetics	Cervix	DNA-NGS	6	25222023	T7098	intergenic	CMAHP,LOC101928663
Hu et al. (2015) Nature Genetics	Cervix	DNA-NGS	21	41261258	T6916	intronic	PCP4
Hu et al. (2015) Nature Genetics	Cervix	DNA-NGS	21	41243682	T6916	intronic	PCP4
Hu et al. (2015) Nature Genetics	Cervix	DNA-NGS	16	89436113	T6916	intronic	ANKRD11
Hu et al. (2015) Nature Genetics	Cervix	DNA-NGS	16	89420194	T6916	intronic	ANKRD11
Hu et al. (2015) Nature Genetics	Cervix	DNA-NGS	23	64457	T6887	intergenic	NONE,NONE
Hu et al. (2015) Nature Genetics	Cervix	DNA-NGS	13	73972416	T6848	intergenic	KLF5,LINC00392
Hu et al. (2015) Nature Genetics	Cervix	DNA-NGS	13	73869486	T6848	intergenic	KLF5,LINC00392
Hu et al. (2015) Nature Genetics	Cervix	DNA-NGS	3	60373531	T6709	intronic	FHIT
Hu et al. (2015) Nature Genetics	Cervix	DNA-NGS	6	107315463	T6709	intergenic	LOC100422737,C6orf203
Hu et al. (2015) Nature Genetics	Cervix	DNA-NGS	13	74232611	T6570	intergenic	LINC00392,KLF12
Hu et al. (2015) Nature Genetics	Cervix	DNA-NGS	13	73925030	T6570	intergenic	KLF5,LINC00392
Hu et al. (2015) Nature Genetics	Cervix	DNA-NGS	2	159299583	T6552	intronic	CCDC148
Hu et al. (2015) Nature Genetics	Cervix	DNA-NGS	2	159299545	T6552	intronic	CCDC148
Hu et al. (2015) Nature Genetics	Cervix	DNA-NGS	23	96107939	T6552	intergenic	NONE,NONE
Hu et al. (2015) Nature Genetics	Cervix	DNA-NGS	23	96090308	T6552	intergenic	NONE,NONE
Hu et al. (2015) Nature Genetics	Cervix	DNA-NGS	5	165015868	T6552	intergenic	LOC102546299,CTB-7E3.1
Hu et al. (2015) Nature Genetics	Cervix	DNA-NGS	5	165015832	T6552	intergenic	LOC102546299,CTB-7E3.1
Hu et al. (2015) Nature Genetics	Cervix	DNA-NGS	5	164994449	T6552	intergenic	LOC102546299,CTB-7E3.1
Hu et al. (2015) Nature Genetics	Cervix	DNA-NGS	4	1766256	T6369	intergenic	TACC3,FGFR3
Hu et al. (2015) Nature Genetics	Cervix	DNA-NGS	3	60580409	T6259	intronic;intronic	FHIT
Hu et al. (2015) Nature Genetics	Cervix	DNA-NGS	1	153545240	T6259	intergenic	S100A2,S100A16
Hu et al. (2015) Nature Genetics	Cervix	DNA-NGS	1	153545227	T6259	intergenic	S100A2,S100A16
Hu et al. (2015) Nature Genetics	Cervix	DNA-NGS	1	153545198	T6259	intergenic	S100A2,S100A16
Hu et al. (2015) Nature Genetics	Cervix	DNA-NGS	13	74231438	T6050	intergenic	LINC00392,KLF12
Hu et al. (2015) Nature Genetics	Cervix	DNA-NGS	13	74230819	T6050	intergenic	LINC00392,KLF12
Hu et al. (2015) Nature Genetics	Cervix	DNA-NGS	13	74073591	T6008	intergenic	KLF5,LINC00392
Hu et al. (2015) Nature Genetics	Cervix	DNA-NGS	13	74069994	T6008	intergenic	KLF5,LINC00392
Hu et al. (2015) Nature Genetics	Cervix	DNA-NGS	3	185040261	T5766	intronic	MAP3K13
Hu et al. (2015) Nature Genetics	Cervix	DNA-NGS	20	60027384	T5766	intronic	CDH4
Hu et al. (2015) Nature Genetics	Cervix	DNA-NGS	5	120807850	T5766	intergenic	LOC102467226,FTMT
Hu et al. (2015) Nature Genetics	Cervix	DNA-NGS	5	120789493	T5766	intergenic	LOC102467226,FTMT
Hu et al. (2015) Nature Genetics	Cervix	DNA-NGS	1	164752044	T5407	intronic	PBX1
Hu et al. (2015) Nature Genetics	Cervix	DNA-NGS	3	60580434	T5350	intronic;intronic	FHIT
Hu et al. (2015) Nature Genetics	Cervix	DNA-NGS	3	189679114	T5350	intronic	P3H2
Hu et al. (2015) Nature Genetics	Cervix	DNA-NGS	23	28786896	T5350	intergenic	NONE,NONE
Hu et al. (2015) Nature Genetics	Cervix	DNA-NGS	1	28833837	T5330	ncRNA_intronic	SNHG3
Hu et al. (2015) Nature Genetics	Cervix	DNA-NGS	6	75733908	T5276	intergenic	LOC101928516,COL12A1
Hu et al. (2015) Nature Genetics	Cervix	DNA-NGS	6	75633927	T5276	intergenic	LOC101928516,COL12A1
Xu et al. (2013) PLoS One	Cervix	DNA-NGS	3	49319411	T5234	intronic	USP4
Hu et al. (2015) Nature Genetics	Cervix	DNA-NGS	5	174231749	T5233	intergenic	MIR4634,FLJ16171
Hu et al. (2015) Nature Genetics	Cervix	DNA-NGS	15	64753322	T5233	intergenic	TRIP4,ZNF609
Xu et al. (2013) PLoS One	Cervix	DNA-NGS	8	128396523	T5189	ncRNA_intronic	CASC21,CASC8
Xu et al. (2013) PLoS One	Cervix	DNA-NGS	8	111272354	T5189	intergenic	KCNV1,LOC101927459
Xu et al. (2013) PLoS One	Cervix	DNA-NGS	5	25574739	T5189	intergenic	LOC340107,CDH9
Hu et al. (2015) Nature Genetics	Cervix	DNA-NGS	16	33485069	T5116	ncRNA_intronic	RNU6-76P
Hu et al. (2015) Nature Genetics	Cervix	DNA-NGS	3	61216785	T5116	intronic	FHIT
Hu et al. (2015) Nature Genetics	Cervix	DNA-NGS	3	61208366	T5116	intronic	FHIT
Hu et al. (2015) Nature Genetics	Cervix	DNA-NGS	16	54275001	T5116	intergenic	FTO,LOC100996338
Xu et al. (2013) PLoS One	Cervix	DNA-NGS	20	11159613	T5066	intergenic	LOC101929413,LOC339593
Xu et al. (2013) PLoS One	Cervix	DNA-NGS	7	61969363	T5066	intergenic	NONE,ZNF733P
Xu et al. (2013) PLoS One	Cervix	DNA-NGS	7	28835005	T4977	intronic	CREB5
Xu et al. (2013) PLoS One	Cervix	DNA-NGS	6	126782491	T4977	intergenic	CENPW,MIR588
Hu et al. (2015) Nature Genetics	Cervix	DNA-NGS	2	121688207	T4931	intronic	GLI2
Hu et al. (2015) Nature Genetics	Cervix	DNA-NGS	2	121688181	T4931	intronic	GLI2
Hu et al. (2015) Nature Genetics	Cervix	DNA-NGS	2	121687140	T4931	intronic	GLI2
Xu et al. (2013) PLoS One	Cervix	DNA-NGS	9	126291635	T4793	intronic	DENND1A
Xu et al. (2013) PLoS One	Cervix	DNA-NGS	18	34242009	T4749	intronic	FHOD3
Xu et al. (2013) PLoS One	Cervix	DNA-NGS	18	1493334	T4749	intergenic	LINC00470,METTL4
Hu et al. (2015) Nature Genetics	Cervix	DNA-NGS	2	19758386	T4681	intergenic	OSR1,LINC00954
Xu et al. (2013) PLoS One	Cervix	DNA-NGS	9	13858043	T4601	intergenic	FLJ41200,LINC00583
Xu et al. (2013) PLoS One	Cervix	DNA-NGS	3	190056682	T4426	intergenic	CLDN1,CLDN16
Xu et al. (2013) PLoS One	Cervix	DNA-NGS	13	73999476	T4046	intergenic	KLF5,LINC00392
Xu et al. (2013) PLoS One	Cervix	DNA-NGS	4	100450200	T4024	intronic	C4orf17
Xu et al. (2013) PLoS One	Cervix	DNA-NGS	23	17517026	T4024	intergenic	NONE,NONE
Xu et al. (2013) PLoS One	Cervix	DNA-NGS	2	212251450	T3987	intronic	ERBB4
Xu et al. (2013) PLoS One	Cervix	DNA-NGS	4	74540049	T3966	intergenic	RASSF6,CXCL8
Hu et al. (2015) Nature Genetics	Cervix	DNA-NGS	3	190261270	T3840	intronic	IL1RAP
Xu et al. (2013) PLoS One	Cervix	DNA-NGS	4	78848346	T3719	intronic	MRPL1
Xu et al. (2013) PLoS One	Cervix	DNA-NGS	2	34896821	T3719	intergenic	LINC01317,LINC01320
Xu et al. (2013) PLoS One	Cervix	DNA-NGS	6	44184762	T3576	intergenic	CAPN11,SLC29A1
Hu et al. (2015) Nature Genetics	Cervix	DNA-NGS	2	142277627	T3538	intronic	LRP1B
Hu et al. (2015) Nature Genetics	Cervix	DNA-NGS	2	142277610	T3538	intronic	LRP1B
Xu et al. (2013) PLoS One	Cervix	DNA-NGS	12	12233422	T3427	intronic	BCL2L14
Xu et al. (2013) PLoS One	Cervix	DNA-NGS	17	19657318	T3427	intergenic	ALDH3A1,ULK2
Hu et al. (2015) Nature Genetics	Cervix	DNA-NGS	17	38635917	T3256	intronic	TNS4
Hu et al. (2015) Nature Genetics	Cervix	DNA-NGS	17	38512014	T3256	intronic	RARA
Xu et al. (2013) PLoS One	Cervix	DNA-NGS	10	100058840	T3256	intergenic	LOXL4,PYROXD2
Xu et al. (2013) PLoS One	Cervix	DNA-NGS	3	182088476	T3256	intergenic	LINC01206,FLJ46066
Hu et al. (2015) Nature Genetics	Cervix	DNA-NGS	17	38635974	T3256	exonic	TNS4
Hu et al. (2015) Nature Genetics	Cervix	DNA-NGS	17	62336811	T3219	intronic	TEX2
Hu et al. (2015) Nature Genetics	Cervix	DNA-NGS	23	140700092	T3181	intergenic	NONE,NONE
Hu et al. (2015) Nature Genetics	Cervix	DNA-NGS	23	127830566	T3181	intergenic	NONE,NONE
Hu et al. (2015) Nature Genetics	Cervix	DNA-NGS	8	145020556	T3177	intronic	PLEC
Hu et al. (2015) Nature Genetics	Cervix	DNA-NGS	8	144970839	T3177	intergenic	EPPK1,PLEC
Hu et al. (2015) Nature Genetics	Cervix	DNA-NGS	10	21214744	T3157	intronic	NEBL
Hu et al. (2015) Nature Genetics	Cervix	DNA-NGS	10	21208716	T3157	intronic	NEBL
Hu et al. (2015) Nature Genetics	Cervix	DNA-NGS	16	56782948	T3105	intronic	NUP93
Hu et al. (2015) Nature Genetics	Cervix	DNA-NGS	4	126444342	T3105	intergenic	MIR2054,NONE
Hu et al. (2015) Nature Genetics	Cervix	DNA-NGS	4	124851726	T3105	downstream	LINC01091
Hu et al. (2015) Nature Genetics	Cervix	DNA-NGS	5	29041014	T3023	intergenic	LSP1P3,LOC101929645
Hu et al. (2015) Nature Genetics	Cervix	DNA-NGS	5	29040999	T3023	intergenic	LSP1P3,LOC101929645
Xu et al. (2013) PLoS One	Cervix	DNA-NGS	19	19610972	T2967	intronic	GATAD2A
Xu et al. (2013) PLoS One	Cervix	DNA-NGS	2	146512049	T2882	intergenic	TEX41,PABPC1P2
Hu et al. (2015) Nature Genetics	Cervix	DNA-NGS	23	80369884	T2861	intergenic	NONE,NONE
Xu et al. (2013) PLoS One	Cervix	DNA-NGS	17	37818061	T2707	intronic	STARD3
Hu et al. (2015) Nature Genetics	Cervix	DNA-NGS	17	57917005	T2593	intronic	VMP1
Hu et al. (2015) Nature Genetics	Cervix	DNA-NGS	1	115257404	T2593	intronic	NRAS
Hu et al. (2015) Nature Genetics	Cervix	DNA-NGS	18	28643041	T2593	intergenic	DSC3,DSC2
Xu et al. (2013) PLoS One	Cervix	DNA-NGS	5	4583408	T2592	intergenic	IRX1,LOC101929153
Xu et al. (2013) PLoS One	Cervix	DNA-NGS	20	14886856	T2548	ncRNA_intronic	MACROD2-AS1
Xu et al. (2013) PLoS One	Cervix	DNA-NGS	20	32116640	T2548	intronic	CBFA2T2
Xu et al. (2013) PLoS One	Cervix	DNA-NGS	19	2080380	T2548	intronic	MOB3A
Xu et al. (2013) PLoS One	Cervix	DNA-NGS	19	963052	T2548	intronic	ARID3A
Xu et al. (2013) PLoS One	Cervix	DNA-NGS	3	60486966	T2548	intronic	FHIT
Xu et al. (2013) PLoS One	Cervix	DNA-NGS	23	7521372	T2349	intergenic	NONE,NONE
Xu et al. (2013) PLoS One	Cervix	DNA-NGS	1	10697545	T2319	UTR3	CASZ1
Xu et al. (2013) PLoS One	Cervix	DNA-NGS	15	90729527	T2317	intronic	SEMA4B
Xu et al. (2013) PLoS One	Cervix	DNA-NGS	2	230045578	T2317	intronic	PID1
Hu et al. (2015) Nature Genetics	Cervix	DNA-NGS	3	60580190	T2299	intronic	FHIT
Hu et al. (2015) Nature Genetics	Cervix	DNA-NGS	3	60580179	T2299	intronic	FHIT
Xu et al. (2013) PLoS One	Cervix	DNA-NGS	4	191040400	T2231	intergenic	DBET,NONE
Xu et al. (2013) PLoS One	Cervix	DNA-NGS	13	74255979	T2209	intergenic	LINC00392,KLF12
Hu et al. (2015) Nature Genetics	Cervix	DNA-NGS	8	128230632	T2117	ncRNA_intronic	CCAT1
Xu et al. (2013) PLoS One	Cervix	DNA-NGS	16	11918118	T2085	ncRNA_intronic	BCAR4
Xu et al. (2013) PLoS One	Cervix	DNA-NGS	2	149157969	T2085	intronic	MBD5
Hu et al. (2015) Nature Genetics	Cervix	DNA-NGS	12	2455373	T2077	intronic	CACNA1C
Hu et al. (2015) Nature Genetics	Cervix	DNA-NGS	13	73991495	T2076	intergenic	KLF5,LINC00392
Hu et al. (2015) Nature Genetics	Cervix	DNA-NGS	3	60580434	T2064	intronic;intronic	FHIT
Hu et al. (2015) Nature Genetics	Cervix	DNA-NGS	3	60580350	T2064	intronic	FHIT
Hu et al. (2015) Nature Genetics	Cervix	DNA-NGS	3	60580409	T2060	intronic;intronic	FHIT
Hu et al. (2015) Nature Genetics	Cervix	DNA-NGS	3	123109076	T2054	intronic	ADCY5
Hu et al. (2015) Nature Genetics	Cervix	DNA-NGS	8	7993613	T2054	intergenic	MIR548I3,FAM86B3P
Hu et al. (2015) Nature Genetics	Cervix	DNA-NGS	7	17404808	T2054	intergenic	AHR,LOC102659288
Hu et al. (2015) Nature Genetics	Cervix	DNA-NGS	9	28407744	T2052	intronic	LINGO2
Hu et al. (2015) Nature Genetics	Cervix	DNA-NGS	16	64070973	T2052	intergenic	CDH8,CDH11
Hu et al. (2015) Nature Genetics	Cervix	DNA-NGS	15	58782458	T2050	ncRNA_intronic	LOC101928694
Hu et al. (2015) Nature Genetics	Cervix	DNA-NGS	3	80035345	T2050	intergenic	ROBO1,GBE1
Hu et al. (2015) Nature Genetics	Cervix	DNA-NGS	12	66095127	T2019	intergenic	LOC100507065,RPSAP52
Hu et al. (2015) Nature Genetics	Cervix	DNA-NGS	12	66095116	T2019	intergenic	LOC100507065,RPSAP52
Hu et al. (2015) Nature Genetics	Cervix	DNA-NGS	12	66095063	T2019	intergenic	LOC100507065,RPSAP52
Xu et al. (2013) PLoS One	Cervix	DNA-NGS	14	62135042	T1907U	intergenic	FLJ22447,HIF1A-AS1
Xu et al. (2013) PLoS One	Cervix	DNA-NGS	2	201823720	T1875	intronic	ORC2
Xu et al. (2013) PLoS One	Cervix	DNA-NGS	19	30498221	T186e	intronic	URI1
Xu et al. (2013) PLoS One	Cervix	DNA-NGS	9	26947928	T186e	intronic	IFT74
Xu et al. (2013) PLoS One	Cervix	DNA-NGS	15	58836257	T182e	intronic	LIPC
Hu et al. (2015) Nature Genetics	Cervix	DNA-NGS	19	10708254	T1814	intergenic	AP1M2,SLC44A2
Hu et al. (2015) Nature Genetics	Cervix	DNA-NGS	19	10706968	T1814	intergenic	AP1M2,SLC44A2
Hu et al. (2015) Nature Genetics	Cervix	DNA-NGS	4	191035504	T1804	intergenic	DBET,NONE
Hu et al. (2015) Nature Genetics	Cervix	DNA-NGS	4	18224	T1804	intergenic	NONE,ZNF595
Xu et al. (2013) PLoS One	Cervix	DNA-NGS	3	169306956	T18	intronic	MECOM
Hu et al. (2015) Nature Genetics	Cervix	DNA-NGS	17	46689218	T1774	upstream;downstream	HOXB7;HOXB8
Hu et al. (2015) Nature Genetics	Cervix	DNA-NGS	17	46689189	T1774	upstream;downstream	HOXB7;HOXB8
Hu et al. (2015) Nature Genetics	Cervix	DNA-NGS	1	230731022	T1690	intergenic	PGBD5,COG2
Xu et al. (2013) PLoS One	Cervix	DNA-NGS	17	57908866	T1686	intronic	VMP1
Hu et al. (2015) Nature Genetics	Cervix	DNA-NGS	6	143727231	T1596	intergenic	AIG1,ADAT2
Hu et al. (2015) Nature Genetics	Cervix	DNA-NGS	19	46349962	T1581	intronic	SYMPK
Xu et al. (2013) PLoS One	Cervix	DNA-NGS	8	113482518	T1509	intronic	CSMD3
Xu et al. (2013) PLoS One	Cervix	DNA-NGS	9	33980798	T1509	intronic	UBAP2
Hu et al. (2015) Nature Genetics	Cervix	DNA-NGS	9	36562237	T1418	intergenic	RNF38,MELK
Hu et al. (2015) Nature Genetics	Cervix	DNA-NGS	3	137466352	T1418	intergenic	IL20RB,SOX14
Hu et al. (2015) Nature Genetics	Cervix	DNA-NGS	2	2457906	T1418	intergenic	MYT1L,LINC01250
Hu et al. (2015) Nature Genetics	Cervix	DNA-NGS	17	1884090	T1127	intronic	RTN4RL1
Hu et al. (2015) Nature Genetics	Cervix	DNA-NGS	17	1866489	T1127	intronic	RTN4RL1
Hu et al. (2015) Nature Genetics	Cervix	DNA-NGS	17	71340410	T1074	intronic	SDK2
Hu et al. (2015) Nature Genetics	Cervix	DNA-NGS	9	29840144	T1074	intergenic	LINGO2,LINC01242
Hu et al. (2015) Nature Genetics	Cervix	DNA-NGS	5	11577	T1074	intergenic	NONE,PLEKHG4B
Hu et al. (2015) Nature Genetics	Cervix	DNA-NGS	4	49728	T1074	intergenic	NONE,ZNF595
Hu et al. (2015) Nature Genetics	Cervix	DNA-NGS	19	37269303	T1074	intergenic	LOC728485,ZNF790-AS1
Hu et al. (2015) Nature Genetics	Cervix	DNA-NGS	15	102521370	T1074	intergenic	DDX11L9,NONE
Hu et al. (2015) Nature Genetics	Cervix	DNA-NGS	7	32739199	T1065	ncRNA_intronic	DPY19L1P1
Hu et al. (2015) Nature Genetics	Cervix	DNA-NGS	19	43748141	T1065	ncRNA_intronic	LOC284344
Hu et al. (2015) Nature Genetics	Cervix	DNA-NGS	10	107499689	T1065	ncRNA_intronic	LOC101927549
Hu et al. (2015) Nature Genetics	Cervix	DNA-NGS	1	179499099	T1065	intronic	AXDND1
Hu et al. (2015) Nature Genetics	Cervix	DNA-NGS	23	33071198	T1065	intergenic	NONE,NONE
Hu et al. (2015) Nature Genetics	Cervix	DNA-NGS	23	33071182	T1065	intergenic	NONE,NONE
Hu et al. (2015) Nature Genetics	Cervix	DNA-NGS	6	83183432	T1065	intergenic	TPBG,UBE3D
Hu et al. (2015) Nature Genetics	Cervix	DNA-NGS	12	55607239	T1065	intergenic	OR9K2,OR10A7
Hu et al. (2015) Nature Genetics	Cervix	DNA-NGS	22	31725138	T0618	intronic	PATZ1
Hu et al. (2015) Nature Genetics	Cervix	DNA-NGS	18	24130733	T0618	intronic	KCTD1
Hu et al. (2015) Nature Genetics	Cervix	DNA-NGS	22	19240256	T0546	intronic	CLTCL1
Hu et al. (2015) Nature Genetics	Cervix	DNA-NGS	22	19549802	T0546	intergenic	CLDN5,LINC00895
Hu et al. (2015) Nature Genetics	Cervix	DNA-NGS	2	146505709	T0468	intergenic	TEX41,PABPC1P2
Hu et al. (2015) Nature Genetics	Cervix	DNA-NGS	2	146382651	T0468	intergenic	TEX41,PABPC1P2
Hu et al. (2015) Nature Genetics	Cervix	DNA-NGS	2	20685686	T0345	intergenic	RHOB,HS1BP3-IT1
Ojesina et al. (2014) Nature	Cervix	DNA-NGS	20	61050831	SGCX-NOR-093	intronic	GATA5
Ojesina et al. (2014) Nature	Cervix	DNA-NGS	20	14955108	SGCX-NOR-088	intronic	MACROD2
Ojesina et al. (2014) Nature	Cervix	DNA-NGS	8	144502008	SGCX-NOR-075	downstream	MAFA-AS1
Ojesina et al. (2014) Nature	Cervix	DNA-NGS	12	41568554	SGCX-NOR-062	intergenic	CNTN1,PDZRN4
Ojesina et al. (2014) Nature	Cervix	DNA-NGS	7	61969256	SGCX-NOR-062	intergenic	NONE,ZNF733P
Ojesina et al. (2014) Nature	Cervix	DNA-NGS	14	45453942	SGCX-NOR-059	intronic	FAM179B
Ojesina et al. (2014) Nature	Cervix	DNA-NGS	3	176748453	SGCX-NOR-047	intronic	TBL1XR1
Ojesina et al. (2014) Nature	Cervix	DNA-NGS	3	170792044	SGCX-NOR-030	intronic	TNIK
Ojesina et al. (2014) Nature	Cervix	DNA-NGS	13	88925883	SGCX-NOR-030	intergenic	LINC00397,LINC00433
Ojesina et al. (2014) Nature	Cervix	DNA-NGS	10	4713956	SGCX-NOR-002	ncRNA_intronic	LINC00704
Bodelon et al. (2015) Carcinogenesis	Cervix	DNA-NGS	7	74757074	SCD363	ncRNA_intronic	GTF2IP1,PMS2P5
Bodelon et al. (2015) Carcinogenesis	Cervix	DNA-NGS	15	70231187	SCD363	intergenic	LINC00593,TLE3
Bodelon et al. (2015) Carcinogenesis	Cervix	DNA-NGS	3	4804305	SCD356	intronic	ITPR1
Bodelon et al. (2015) Carcinogenesis	Cervix	DNA-NGS	21	42078171	SCD323	intronic	DSCAM
Bodelon et al. (2015) Carcinogenesis	Cervix	DNA-NGS	15	83735261	SCD319	intronic	BTBD1
Bodelon et al. (2015) Carcinogenesis	Cervix	DNA-NGS	10	117901	SCD319	intergenic	TUBB8,ZMYND11
Bodelon et al. (2015) Carcinogenesis	Cervix	DNA-NGS	10	8648393	SCD313	intergenic	LINC00708,LOC101928272
Bodelon et al. (2015) Carcinogenesis	Cervix	DNA-NGS	1	43770932	SCD227	exonic	TIE1
Bodelon et al. (2015) Carcinogenesis	Cervix	DNA-NGS	8	128844999	SCD226	intergenic	MIR1204,PVT1
Bodelon et al. (2015) Carcinogenesis	Cervix	DNA-NGS	1	207609939	SCD224	intergenic	CD55,CR2
Clara Bodelon et al.(2016) International Journal of Cancer	Cervix	DNA-NGS	9	12631382	SCD215	intergenic	PTPRD-AS2,TYRP1
Clara Bodelon et al.(2016) International Journal of Cancer	Cervix	DNA-NGS	7	97874506	SCD202	intronic	TECPR1
Clara Bodelon et al.(2016) International Journal of Cancer	Cervix	DNA-NGS	3	182917220	SCD202	intronic	MCF2L2
Bodelon et al. (2015) Carcinogenesis	Cervix	DNA-NGS	14	98775862	SCD199	intergenic	LINC01550,C14orf177
Bodelon et al. (2015) Carcinogenesis	Cervix	DNA-NGS	10	99428623	SCD191	intronic	PI4K2A
Bodelon et al. (2015) Carcinogenesis	Cervix	DNA-NGS	9	126313825	SCD191	intronic	DENND1A
Bodelon et al. (2015) Carcinogenesis	Cervix	DNA-NGS	1	9819841	SCD191	intronic	CLSTN1
Bodelon et al. (2015) Carcinogenesis	Cervix	DNA-NGS	3	88525362	SCD191	intergenic	C3orf38,EPHA3
Bodelon et al. (2015) Carcinogenesis	Cervix	DNA-NGS	9	3364982	SCD186	intronic	RFX3
Bodelon et al. (2015) Carcinogenesis	Cervix	DNA-NGS	9	96153569	SCD165	intergenic	C9orf129,FAM120AOS
Bodelon et al. (2015) Carcinogenesis	Cervix	DNA-NGS	6	2847972	SCD164	intergenic	SERPINB1,MIR4645
Bodelon et al. (2015) Carcinogenesis	Cervix	DNA-NGS	4	85671277	SCD117	intronic	WDFY3
Bodelon et al. (2015) Carcinogenesis	Cervix	DNA-NGS	11	66165789	SCD077	intergenic	SLC29A2,NPAS4
Bodelon et al. (2015) Carcinogenesis	Cervix	DNA-NGS	3	191025132	SCD070	intronic	UTS2B
Bodelon et al. (2015) Carcinogenesis	Cervix	DNA-NGS	19	45789652	SCD058	intronic	MARK4
Bodelon et al. (2015) Carcinogenesis	Cervix	DNA-NGS	15	74297043	SCD031	intronic	PML
Liang et al. (2014) Int J Gynecol Cancer	Cervix	DNA-NGS	6	4282640	NA	intergenic	LOC102724096,MIR7641-2
Akagi et al. (2014) Genome Res	Cell Line	DNA-NGS	6	36878615	UPCI:SCC090	intronic	C6orf89
Akagi et al. (2014) Genome Res	Cell Line	DNA-NGS	9	100575645	UPCI:SCC090	intergenic	XPA,FOXE1
Akagi et al. (2014) Genome Res	Cell Line	DNA-NGS	17	19609637	UM-SCC-104	intronic	SLC47A2
Akagi et al. (2014) Genome Res	Cell Line	DNA-NGS	23	96215084	UD-SCC-2	intergenic	NONE,NONE
Akagi et al. (2014) Genome Res	Cell Line	DNA-NGS	3	189596834	SCC47	intronic	TP63
Akagi et al. (2014) Genome Res	Cell Line	DNA-NGS	3	81834929	SCC090	intergenic	GBE1,NONE
Akagi et al. (2014) Genome Res	Cell Line	DNA-NGS	2	151992545	SCC090	intergenic	LOC101929282,RBM43
Xu et al. (2013) PLoS One	Cell Line	DNA-NGS	11	47967861	MRI–H196	intergenic	NUP160,PTPRJ
Xu et al. (2013) PLoS One	Cell Line	DNA-NGS	8	128675817	MRI–H186	intergenic	CASC8,CASC11
Akagi et al. (2014) Genome Res	Cell Line	DNA-NGS	20	45660419	HMS001	intronic	EYA2
Akagi et al. (2014) Genome Res	Cell Line	DNA-NGS	19	55804440	CaSki	intronic	BRSK1
Akagi et al. (2014) Genome Res	Cell Line	DNA-NGS	14	47984368	CaSki	intronic	MDGA2
Akagi et al. (2014) Genome Res	Cell Line	DNA-NGS	14	25288208	CaSki	intronic	STXBP6
Akagi et al. (2014) Genome Res	Cell Line	DNA-NGS	11	100637470	CaSki	intronic	ARHGAP42
Akagi et al. (2014) Genome Res	Cell Line	DNA-NGS	7	7628821	CaSki	intronic	MIOS
Akagi et al. (2014) Genome Res	Cell Line	DNA-NGS	23	144770261	CaSki	intergenic	NONE,NONE
Akagi et al. (2014) Genome Res	Cell Line	DNA-NGS	21	21954751	CaSki	intergenic	LOC101927797,LINC00320
Akagi et al. (2014) Genome Res	Cell Line	DNA-NGS	20	26257343	CaSki	intergenic	MIR663AHG,NONE
Akagi et al. (2014) Genome Res	Cell Line	DNA-NGS	11	32277860	CaSki	intergenic	RCN1,WT1
Akagi et al. (2014) Genome Res	Cell Line	DNA-NGS	11	6762248	CaSki	intergenic	GVINP1,OR2AG2
Xu et al. (2013) PLoS One	Cell Line	DNA-NGS	10	11742450	CaSki	intergenic	USP6NL,ECHDC3
Akagi et al. (2014) Genome Res	Cell Line	DNA-NGS	10	11689965	CaSki	intergenic	USP6NL,ECHDC3
Akagi et al. (2014) Genome Res	Cell Line	DNA-NGS	7	62984329	CaSki	intergenic	LOC100287834,MIR4283-2
Akagi et al. (2014) Genome Res	Cell Line	DNA-NGS	7	54144011	CaSki	intergenic	LINC01446,HPVC1
Akagi et al. (2014) Genome Res	Cell Line	DNA-NGS	7	6964845	CaSki	intergenic	CCZ1B,MIR3683
Akagi et al. (2014) Genome Res	Cell Line	DNA-NGS	6	45659121	CaSki	intergenic	RUNX2,CLIC5
Akagi et al. (2014) Genome Res	Cell Line	DNA-NGS	3	140480013	CaSki	intergenic	TRIM42,SLC25A36
Akagi et al. (2014) Genome Res	Cell Line	DNA-NGS	2	22639092	CaSki	intergenic	LOC645949,LOC102723362
