# Supplementary material for: Characteristic of HPV Integration in the Genome and Transcriptome of Cervical Cancer Tissues
Source: Biomed Res Int. 2018 Jun 19;2018:6242173. doi: 10.1155/2018/6242173 (PMC6029443; doi:10.1155/2018/6242173)
Supplement: Supplementary 3 — Table S3: gene frequency of breakpoints from DNA samples. [file 6242173.f3.xls]

## Sheet: dna_gene.freq
Gene	Frequency	Samples
FHIT	8	T6709;T6259;T5350;T5116;T2548;T2299;T2064;T2060
KLF5	6	T841;T6848;T6570;T6008;T4046;T2076
LINC00392	4	T841;T6570;T6050;T2209
LINC01206	2	T9692;T3256
CASC21	2	T8742;T5189
PARD3B	2	T841;T7413
ERBB4	2	T7448;T3987
DENND1A	2	T4793;SCD191
TEX41	2	T2882;T0468
VMP1	2	T2593;T1686
DBET	2	T2231;T1804
LINGO2	2	T2052;T1074
XPA	1	UPCI:SCC090
C6orf89	1	UPCI:SCC090
SLC47A2	1	UM-SCC-104
TNFSF13B	1	T9958
UBE2Z	1	T9523
FHAD1	1	T9202
GPN1	1	T892
C2orf47	1	T8914
C15orf53	1	T8914
LOC101929064	1	T8007
ABCA12	1	T7784
MAML3	1	T7745
MIR4776-2	1	T7448
NPTX2	1	T7436
TNFAIP3	1	T7436
LOC101929057	1	T7413
MIR4275	1	T7413
LOC101929199	1	T7413
TPRG1	1	T7413
CDK13	1	T7340
LOC440982	1	T7340
CMAHP	1	T7098
PCP4	1	T6916
ANKRD11	1	T6916
LOC100422737	1	T6709
LOC102546299	1	T6552
CCDC148	1	T6552
TACC3	1	T6369
S100A2	1	T6259
LOC102467226	1	T5766
MAP3K13	1	T5766
CDH4	1	T5766
PBX1	1	T5407
P3H2	1	T5350
SNHG3	1	T5330
LOC101928516	1	T5276
USP4	1	T5234
MIR4634	1	T5233
TRIP4	1	T5233
KCNV1	1	T5189
LOC340107	1	T5189
FTO	1	T5116
RNU6-76P	1	T5116
LOC101929413	1	T5066
CREB5	1	T4977
CENPW	1	T4977
GLI2	1	T4931
FHOD3	1	T4749
LINC00470	1	T4749
OSR1	1	T4681
STK11	1	T4681
FLJ41200	1	T4601
CLDN1	1	T4426
C4orf17	1	T4024
RASSF6	1	T3966
IL1RAP	1	T3840
MRPL1	1	T3719
LINC01317	1	T3719
CAPN11	1	T3576
LRP1B	1	T3538
ALDH3A1	1	T3427
BCL2L14	1	T3427
TNS4	1	T3256
RARA	1	T3256
LOXL4	1	T3256
TEX2	1	T3219
PLEC	1	T3177
EPPK1	1	T3177
NEBL	1	T3157
MIR2054	1	T3105
LINC01091	1	T3105
NUP93	1	T3105
LSP1P3	1	T3023
GATAD2A	1	T2967
STARD3	1	T2707
DSC3	1	T2593
NRAS	1	T2593
IRX1	1	T2592
CBFA2T2	1	T2548
MACROD2-AS1	1	T2548
MOB3A	1	T2548
ARID3A	1	T2548
CASZ1	1	T2319
SEMA4B	1	T2317
PID1	1	T2317
CCAT1	1	T2117
BCAR4	1	T2085
MBD5	1	T2085
CACNA1C	1	T2077
MIR548I3	1	T2054
AHR	1	T2054
ADCY5	1	T2054
CDH8	1	T2052
ROBO1	1	T2050
LOC101928694	1	T2050
LOC100507065	1	T2019
FLJ22447	1	T1907U
ORC2	1	T1875
URI1	1	T186e
IFT74	1	T186e
LIPC	1	T182e
AP1M2	1	T1814
MECOM	1	T18
HOXB7;HOXB8	1	T1774
PGBD5	1	T1690
AIG1	1	T1596
SYMPK	1	T1581
CSMD3	1	T1509
UBAP2	1	T1509
RNF38	1	T1418
IL20RB	1	T1418
MYT1L	1	T1418
RTN4RL1	1	T1127
LOC728485	1	T1074
SDK2	1	T1074
DDX11L9	1	T1074
DPY19L1P1	1	T1065
TPBG	1	T1065
LOC284344	1	T1065
OR9K2	1	T1065
LOC101927549	1	T1065
AXDND1	1	T1065
PATZ1	1	T0618
KCTD1	1	T0618
CLDN5	1	T0546
CLTCL1	1	T0546
RHOB	1	T0345
GATA5	1	SGCX-NOR-093
MACROD2	1	SGCX-NOR-088
MAFA-AS1	1	SGCX-NOR-075
CNTN1	1	SGCX-NOR-062
FAM179B	1	SGCX-NOR-059
TBL1XR1	1	SGCX-NOR-047
LINC00397	1	SGCX-NOR-030
TNIK	1	SGCX-NOR-030
LINC00704	1	SGCX-NOR-002
LINC00593	1	SCD363
GTF2IP1	1	SCD363
ITPR1	1	SCD356
DSCAM	1	SCD323
BTBD1	1	SCD319
TUBB8	1	SCD319
LINC00708	1	SCD313
TIE1	1	SCD227
MIR1204	1	SCD226
CD55	1	SCD224
PTPRD-AS2	1	SCD215
TECPR1	1	SCD202
MCF2L2	1	SCD202
LINC01550	1	SCD199
PI4K2A	1	SCD191
C3orf38	1	SCD191
CLSTN1	1	SCD191
RFX3	1	SCD186
C9orf129	1	SCD165
SERPINB1	1	SCD164
WDFY3	1	SCD117
SLC29A2	1	SCD077
UTS2B	1	SCD070
MARK4	1	SCD058
PML	1	SCD031
TP63	1	SCC47
GBE1	1	SCC090
LOC101929282	1	SCC090
LOC102724096	1	NA
NUP160	1	MRIüH196
CASC8	1	MRIüH186
EYA2	1	HMS001
LOC101927797	1	CaSki
MIR663AHG	1	CaSki
BRSK1	1	CaSki
MDGA2	1	CaSki
STXBP6	1	CaSki
ARHGAP42	1	CaSki
RCN1	1	CaSki
GVINP1	1	CaSki
USP6NL	1	CaSki
LOC100287834	1	CaSki
LINC01446	1	CaSki
MIOS	1	CaSki
CCZ1B	1	CaSki
RUNX2	1	CaSki
TRIM42	1	CaSki
LOC645949	1	CaSki
