# Supplementary material for: Characteristic of HPV Integration in the Genome and Transcriptome of Cervical Cancer Tissues
Source: Biomed Res Int. 2018 Jun 19;2018:6242173. doi: 10.1155/2018/6242173 (PMC6029443; doi:10.1155/2018/6242173)
Supplement: Supplementary 5 — Table S5: pathway analysis of breakpoints. [file 6242173.f5.xlsx]

## Sheet: PATHWAY-DNA-RNA
Source	Pathway	Count located in the pathway	P Value	Genes
DNA	hsa04725:Cholinergic synapse	5	0.00661484	NRAS, ADCY5, CREB5, CACNA1C, ITPR1
DNA	hsa04925:Aldosterone synthesis and secretion	4	0.017378	ADCY5, CREB5, CACNA1C, ITPR1
DNA	hsa04540:Gap junction	4	0.0216274	NRAS, ADCY5, TUBB8, ITPR1
DNA	hsa04912:GnRH signaling pathway	4	0.023608	NRAS, ADCY5, CACNA1C, ITPR1
DNA	hsa04915:Estrogen signaling pathway	4	0.029358	NRAS, ADCY5, CREB5, ITPR1
DNA	hsa04726:Serotonergic synapse	4	0.0392519	NRAS, ADCY5, CACNA1C, ITPR1
RNA	hsa05202:Transcriptional misregulation in cancer	9	0.000143	RXRA, CXCL8, IGF1, PBX1, RARA, BCL2L1, MMP3, RUNX2, MYC
RNA	hsa05200:Pathways in cancer	13	0.000214	WNT10A, ERBB2, RXRA, IGF1, CXCL8, BCL2L1, ARHGEF12, GLI2, TCF7L1, CTNNA3, BCL2, RARA, MYC
RNA	hsa04520:Adherens junction	5	0.00408789	PARD3, SORBS1, ERBB2, TCF7L1, CTNNA3
RNA	hsa05213:Endometrial cancer	4	0.0121284	ERBB2, MYC, TCF7L1, CTNNA3
RNA	hsa04390:Hippo signaling pathway	6	0.0126334	WNT10A, PARD3, GLI2, MYC, TCF7L1, CTNNA3
RNA	hsa05216:Thyroid cancer	3	0.0292	RXRA, MYC, TCF7L1
RNA	hsa05205:Proteoglycans in cancer	6	0.0371503	WNT10A, ERBB2, IGF1, ARHGEF12, FLNB, MYC
RNA	hsa05222:Small cell lung cancer	4	0.0437539	RXRA, BCL2, BCL2L1, MYC
RNA	hsa05215:Prostate cancer	4	0.0476811	BCL2, ERBB2, IGF1, TCF7L1
